# Supplementary material for: Prognostic Value of p53 Status in Endometrial Cancer: Real-World Evidence from a Tertiary Center
Source: Cancers (Basel). 2026 Jun 1;18(11):1805. doi: 10.3390/cancers18111805 (PMC13257290; doi:10.3390/cancers18111805)
Supplement: Supplementary file 1 [file cancers-18-01805-s001.zip]

Archive with 1 entries (1 files):
- cancers-4285718-supplementary.pdf
